# Supplementary material for: Hippocampal Volume in Provisional Tic Disorder Predicts Tic Severity at 12-Month Follow-up
Source: J Clin Med. 2020 Jun 3;9(6):1715. doi: 10.3390/jcm9061715 (PMC7355974; doi:10.3390/jcm9061715)
Supplement: Supplementary file 1 [file jcm-09-01715-s001.zip]

Archive with 1 entries (1 files):
- jcm-788934-supplementary.csv
