# Supplementary material for: Hippocampal Volume in Provisional Tic Disorder Predicts Tic Severity at 12-Month Follow-up
Source: J Clin Med. 2020 Jun 3;9(6):1715. doi: 10.3390/jcm9061715 (PMC7355974; doi:10.3390/jcm9061715)
Supplement: Supplementary file 1 [file jcm-09-01715-s001.zip › jcm-788934-supplementary.csv]

id	group	scanner	scanner_vorn	Scan_rate	snr_total	Included	age_screen	sex_screen	dominant_hand_screen	days_since_onset_screen	days_since_onset_12mo	expert_diagnosis_adhd_screen	expert_diagnosis_adhd_12mo	expert_diagnosis_ocd_screen	expert_diagnosis_ocd_12mo	ygtss_post_drz_total_tic_screen	ygtss_post_drz_total_tic_12mo	ygtss_post_drz_total_impairment_screen	ygtss_post_drz_total_impairment_12mo	medications_screen	medications_brain_active_screen	dci_total_screen	dci_total_12mo	puts_total_completed_only_screen	puts_total_completed_only_12mo	adhd_current_expert_total_screen	adhd_current_expert_total_12mo	cybocs_past_week_expert_total_screen	cybocs_past_week_expert_total_12mo	srs_tscore_screen	CaudateTotalCm3	CaudateLeftCm3	CaudateRightCm3	PutamenTotalCm3	PutamenLeftCm3	PutamenRightCm3	ThalamusTotalCm3	ThalamusLeftCm3	ThalamusRightCm3	GlobusPallidusTotalCm3	GlobusPallidusLeftCm3	GlobusPallidusRightCm3	HippocampusTotalCm3	HippocampusLeftCm3	HippocampusRightCm3	AmygdalaTotalCm3	AmygdalaLeftCm3	AmygdalaRightCm3	AccumbensTotalCm3
NT814	NT	Prisma	vnav	1.125	9.821052892	TRUE	8.4	M	R	111	366	Y	Y	N	N	19	21	10	20	Claritin	FALSE	36	53	23	20	14	11	0	0	54	9.5017	4.7628	4.7389	9.5152	4.7548	4.7604	13.5193	6.7255	6.7938	2.8683	1.4202	1.448	6.2473	3.1289	3.1184	1.8428	0.92459	0.91824	0.77367
NT815	NT	Prisma	vnav	1.375	9.820177671	TRUE	10.3	M	R	76	383	N	N	N	N	10	15	0	0	NaturalCalm magnesium supplement	FALSE	27	34	13	13	8	1	0	0	43	7.8567	3.866	3.9907	10.2428	5.1542	5.0885	14.3387	7.2611	7.0775	2.5338	1.2889	1.2449	5.0565	2.5126	2.5439	1.7233	0.88068	0.84262	0.74186
NT816	NT	Prisma	vnav	1.75	10.11126345	TRUE	5.6	M	R	87	370	N	N	N	N	13	13	0	0	multivitamin	FALSE	30	42	10	17	8	4	0	0	38	7.5508	3.7925	3.7583	9.0451	4.6027	4.4424	14.1927	7.1127	7.08	2.8228	1.4126	1.4102	5.3561	2.6615	2.6946	1.8414	0.89735	0.94405	0.90514
NT817	NT	Prisma	vnav	1.75	8.310388879	TRUE	7.2	M	L	146	380	Y	Y	N	N	11	8	0	0	none	FALSE	17	27	18	28	28	18	NaN	0	44	7.9529	3.9277	4.0252	8.6478	4.2434	4.4044	13.4212	6.7415	6.6796	2.9805	1.5303	1.4502	4.7879	2.2566	2.5312	1.3804	0.66638	0.71398	0.79331
NT819	NT	Prisma	vnav	1.5	9.711148741	TRUE	5.6	F	R	96	355	N	Y	N	Y	27	37	10	20	none	FALSE	52	71	9	9	13	24	7	20	49	6.5632	3.3277	3.2355	7.9248	3.919	4.0058	13.2263	6.6639	6.5624	2.8209	1.381	1.4399	4.7649	2.4062	2.3588	1.4213	0.69127	0.73001	0.63779
NT820	NT	Prisma	vnav	1.875	8.430965758	TRUE	6.2	F	R	104	380	N	N	N	N	7	0	0	0	magnesium; multivitamin; albuterol	FALSE	33	34	13	9	10	0	0	0	35	6.9915	3.435	3.5565	7.358	3.7377	3.6203	12.7572	6.4859	6.2714	2.573	1.314	1.259	3.9942	2.0531	1.9411	1.2169	0.58913	0.62782	0.71537
NT821	NT	Prisma	vnav	2	9.487247567	TRUE	8.6	M	R	89	409	Y	Y	N	N	24	21	5	5	Metadate; none	TRUE	50	59	20	22	36	31	1	13	45	8.739	4.4159	4.3231	9.8635	4.9589	4.9046	14.2281	7.2034	7.0247	2.7853	1.4209	1.3644	4.9794	2.5192	2.4602	2.0529	1.0295	1.0235	0.95105
NT823	NT	Prisma	vnav	1.625	10.21487251	TRUE	9.7	M	L	111	378	Y	Y	N	N	18	12	20	0	Adzenys XR; multivitamin	TRUE	28	45	12	16	40	17	0	0	47	6.7333	3.3162	3.4172	10.0445	5.0694	4.9751	13.9634	7.1758	6.7876	2.528	1.239	1.2891	5.5475	2.6714	2.8761	1.82	0.95928	0.86077	0.91503
NT825	NT	Prisma	vnav	1.25	9.954768938	TRUE	5.6	F	L	45	369	N	N	N	N	18	12	5	0	vitamins	FALSE	41	42	NaN	13	0	0	0	0	38	7.7954	3.8888	3.9066	9.6403	4.8454	4.7949	12.687	6.2532	6.4338	3.1682	1.5784	1.5898	5.0804	2.4498	2.6306	1.6488	0.81586	0.83291	0.70997
NT829	NT	Prisma	vnav	2.25	8.637829498	TRUE	8.4	M	R	128	370	N	N	N	N	22	11	20	0	Cyproheptadine; gummy multivitamin	TRUE	25	38	10	16	6	1	0	0	35	9.3529	4.6594	4.6935	10.531	5.3331	5.1979	13.6664	6.9742	6.6921	2.9097	1.4893	1.4204	4.8152	2.4358	2.3794	1.7639	0.90849	0.85539	0.8836
NT832	NT	Prisma	vnav	1.125	10.51358922	TRUE	6.4	M	R	187	366	N	Y	N	N	21	7	20	0	vitamin C; Kids Calm multivitamin / supplement	FALSE	40	42	9	17	6	12	3	0	50	6.3077	3.2063	3.1014	8.4542	4.2228	4.2314	13.2079	6.6065	6.6014	3.1079	1.5692	1.5388	4.2368	2.0971	2.1397	1.4802	0.77843	0.70174	0.61927
NT833	NT	Prisma	vnav	2.25	9.106710799	TRUE	5.9	F	R	138	359	N	N	N	N	22	5	20	0	Flonase	FALSE	33	48	14	14	0	9	0	0	37	8.8298	4.3564	4.4734	9.6622	4.8196	4.8426	12.654	6.3841	6.2699	2.9096	1.4753	1.4342	4.4808	2.2115	2.2693	1.6794	0.86514	0.81429	0.77041
NT834	NT	Prisma	vnav	1.75	9.373635102	TRUE	7.8	M	R	179	379	Y	Y	N	N	21	19	5	0	Flintstones vitamin; omega-3 supplement	FALSE	57	68	9	16	38	38	6	17	56	7.6097	3.7394	3.8703	9.7409	4.9164	4.8245	13.6951	6.8843	6.8107	2.6499	1.3463	1.3036	5.2951	2.6413	2.6537	1.7214	0.88279	0.83865	0.74964
NT836	NT	Prisma	vnav	1.875	8.481988901	TRUE	10.6	M	R	246	358	Y	Y	N	N	15	16	20	20	clonidine; allergy shots; triamcinolone; Singulair; Flonase	TRUE	40	52	29	29	31	41	2	8	55	8.5485	4.2706	4.2779	9.9936	5.04	4.9535	13.9368	7.1236	6.8132	2.5426	1.298	1.2446	5.2554	2.6497	2.6057	1.5954	0.81468	0.78073	0.77184
NT848	NT	Prisma	vnav	2	8.796011877	TRUE	6.3	M	R	150	365	N	N	Y	Y	25	32	20	20	Zyrtec; Benadryl	TRUE	55	69	15	12	3	7	8	22	70	8.3751	4.181	4.1941	10.1903	5.0909	5.0994	12.7164	6.3401	6.3763	3.0459	1.5785	1.4674	4.684	2.1801	2.5039	1.5307	0.73025	0.80042	0.68629
NT849	NT	Prisma	vnav	2	7.667561337	TRUE	6.6	M	R	140	361	N	Y	N	Y	21	24	10	20	multivitamin	FALSE	38	71	9	15	4	30	14	16	49	7.6611	3.8339	3.8272	9.789	4.9524	4.8366	13.9859	7.0516	6.9343	2.8488	1.4506	1.3982	5.6982	2.8803	2.8179	1.6063	0.80352	0.80278	0.82123
NT851	NT	Prisma	vnav	1.25	9.450141624	TRUE	7.9	M	R	90	404	N	N	N	N	7	9	0	0	none	FALSE	12	22	9	10	0	9	0	0	46	7.8515	3.8957	3.9557	8.6643	4.3766	4.2877	11.8427	5.9249	5.9177	2.547	1.2822	1.2648	4.703	2.3524	2.3506	1.7262	0.88372	0.8425	0.76005
NT852	NT	Prisma	vnav	2	10.02513017	TRUE	8.8	M	R	79	388	N	N	N	N	13	9	0	0	none	FALSE	47	47	16	9	11	24	0	6	42	8.0492	4.0924	3.9568	9.5305	4.7767	4.7537	13.3256	6.5894	6.7362	2.8321	1.4479	1.3842	4.4957	2.0833	2.4125	1.7067	0.86964	0.83702	0.92599
NT860	NT	Prisma	vnav	1.875	9.547042962	TRUE	8	M	R	58	368	N	N	N	N	10	6	0	5	ibuprofen	FALSE	18	29	12	19	5	10	0	0	48	7.8228	3.8914	3.9314	8.0177	3.997	4.0207	12.6539	6.4821	6.1718	2.659	1.3262	1.3328	4.7545	2.2885	2.466	1.4955	0.77762	0.71791	0.73431
NT862	NT	Prisma	vnav	1.75	8.840882161	TRUE	6.1	M	R	154	374	Y	Y	N	N	19	5	0	0	none	FALSE	43	58	18	21	33	37	26	18	78	8.186	4.0347	4.1514	9.8579	5.0139	4.8439	13.0738	6.7289	6.345	2.5775	1.2582	1.3193	4.3005	2.3086	1.9919	1.7118	0.89703	0.81477	0.91818
NT864	NT	Prisma	vnav	1.25	NaN	TRUE	8.9	F	R	173	370	Y	Y	N	N	10	10	5	5	none	FALSE	19	29	11	12	24	11	1	0	56	8.6237	4.3358	4.2879	11.0934	5.627	5.4663	13.0298	6.5968	6.433	2.7138	1.3368	1.377	5.4438	2.6644	2.7794	2.2935	1.1807	1.1127	0.9466
NT867	NT	Prisma	vnav	1.25	NaN	TRUE	10.1	F	R	207	369	N	N	N	N	16	12	10	0	Zyrtec	FALSE	45	52	12	12	4	9	0	0	48	8.1534	4.0385	4.1149	9.1805	4.7046	4.4759	11.8919	5.9963	5.8956	2.7622	1.4351	1.327	5.3765	2.6672	2.7093	1.8476	0.91459	0.93297	0.97194
NT868	NT	Prisma	vnav	1.5	9.824327995	TRUE	9.2	M	R	244	367	Y	N	N	N	17	10	10	0	Adderal XR; Zyrtec	TRUE	32	33	18	14	3	5	0	0	37	9.968	4.9097	5.0583	10.3534	5.1189	5.2345	14.7508	7.5677	7.1831	2.8269	1.4041	1.4227	4.727	2.3897	2.3373	1.4324	0.6738	0.75863	0.93233
NT886	NT	Prisma	vnav	1.25	NaN	TRUE	9.1	F	R	214	369	N	N	N	N	24	21	0	0	none	FALSE	29	39	31	21	10	11	0	0	57	8.8348	4.3411	4.4938	9.8258	5.006	4.8198	12.9394	6.5013	6.4381	2.6277	1.29	1.3376	4.9697	2.4691	2.5006	1.8569	0.90359	0.95331	0.932
NT906	NT	Prisma	vnav	1.625	NaN	TRUE	9.4	M	R	268	362	N	N	N	N	14	10	0	10	Flonase; melatonin; gummy fiber supplement; multivitamin	TRUE	28	35	12	14	3	12	2	0	42	8.5105	4.2257	4.2848	9.0125	4.4839	4.5286	14.4617	7.2203	7.2414	2.5795	1.3087	1.2707	5.4823	2.7192	2.7631	1.8217	0.95855	0.8632	0.84632
NT807	NT	Prisma_nv	nonv	1	9.603617041	TRUE	8.7	M	R	109	362	N	N	N	N	15	4	5	0	multivitamin gummy	FALSE	18	22	18	15	4	0	0	0	42	7.8194	3.9974	3.8219	11.4429	5.7043	5.7386	13.58	6.7655	6.8145	2.9077	1.4089	1.4987	4.8538	2.4106	2.4432	1.7069	0.79589	0.91099	0.87263
NT808	NT	Prisma_nv	nonv	2.125	7.777117513	TRUE	10.7	F	R	30	380	N	N	N	N	8	6	0	10	none	FALSE	18	13	17	9	5	5	0	0	50	7.9803	3.9432	4.0371	10.231	5.1095	5.1216	12.88	6.5483	6.3317	2.5862	1.276	1.3101	4.7562	2.4079	2.3483	1.4767	0.68081	0.79591	0.82545
NT809	NT	Prisma_nv	nonv	1.5	7.934634389	TRUE	7	M	L	59	368	Y	Y	N	N	25	7	10	0	Zyrtec	FALSE	19	36	9	15	19	25	0	9	45	7.5852	3.774	3.8112	8.3818	4.2376	4.1442	13.0882	6.6135	6.4747	2.5532	1.2624	1.2909	3.8527	1.9316	1.9211	1.5508	0.75057	0.80021	0.63375
NT810	NT	Prisma_nv	nonv	3	NaN	FALSE	6.7	F	R	82	370	N	N	N	N	16	8	15	0	multivitamin	FALSE	26	29	9	19	4	2	0	0	45	0	0	0	0	0	0	0	0	0	0	0	0	0	0	0	0	0	0	0
NT811	NT	Prisma_nv	nonv	1	8.769229754	TRUE	10.2	M	R	158	367	N	N	N	Y	12	18	15	10	ProAir; ranitidine; omeprazole; allergy shots since 4/17/2015	FALSE	30	37	9	13	17	6	1	26	65	6.2063	3.095	3.1113	8.2526	4.1436	4.109	12.2517	6.0916	6.1601	1.8149	0.89863	0.91628	4.3417	2.2497	2.092	1.1864	0.55723	0.62918	0.7113
NT812	NT	Prisma	vnav	1.25	9.72027519	TRUE	6.4	M	R	49	371	N	N	N	Y	14	12	0	0	homeopathic allergy medication 'DHIST'; inhaler; multivitamin; none	FALSE	17	19	11	9	3	12	0	14	45	9.2719	4.4984	4.7735	11.7764	5.8842	5.8922	14.1473	7.0609	7.0864	3.3754	1.7619	1.6134	5.2639	2.4987	2.7652	1.9851	1.022	0.96313	0.7988
NT701	NT	Trio	nonv	1.25	8.409926034	TRUE	7	F	R	25	365	Y	Y	N	N	13	6	20	0	Multivitamin, OTC	FALSE	35	37	18	25	22	34	4	8	52	8.4285	4.1334	4.2951	9.6971	4.88	4.8171	13.2778	6.7072	6.5706	2.9778	1.5018	1.476	4.997	2.4636	2.5334	1.8643	0.86387	1.0005	0.91036
NT702	NT	Trio	nonv	2.375	5.776434062	FALSE	8.7	M	R	60	379	N	N	Y	Y	25	18	8	10	none	FALSE	58	62	18	28	4	11	8	15	49	0	0	0	0	0	0	0	0	0	0	0	0	0	0	0	0	0	0	0
NT703	NT	Trio	nonv	3	5.619474832	FALSE	5	M	R	22	371	Y	Y	N	N	25	10	25	0	multivitamins	FALSE	34	35	NaN	9	14	14	12	2	48	0	0	0	0	0	0	0	0	0	0	0	0	0	0	0	0	0	0	0
NT712	NT	Trio	nonv	1	7.660513097	TRUE	6.5	M	R	138	372	N	N	N	N	18	9	0	0		FALSE	33	42	9	9	12	18	0	0	45	7.8323	3.9471	3.8853	9.1176	4.5857	4.5319	13.9613	7.0528	6.9084	2.9247	1.4721	1.4527	4.9101	2.5264	2.3837	1.6287	0.82979	0.7989	0.87289
NT713	NT	Trio	nonv	2.375	6.770469549	FALSE	6.8	M	R	182	368	Y	Y	N	N	7	7	0	0	none	FALSE	33	49	15	14	30	28	10	6	56	0	0	0	0	0	0	0	0	0	0	0	0	0	0	0	0	0	0	0
NT714	NT	Trio	nonv	1	8.682832013	TRUE	8.5	M	R	94	391	N	N	N	N	17	17	0	5	Ibuprofen	FALSE	33	35	NaN	30	5	5	14	0	38	8.7052	4.3384	4.3668	10.4495	5.2251	5.2243	13.6467	6.7693	6.8774	3.3222	1.6707	1.6515	5.3599	2.7063	2.6536	1.66	0.82538	0.83458	0.97329
NT715	NT	Trio	nonv	1.75	6.998121697	FALSE	5.2	F	R	108	356	N	Y	Y	N	9	4	5	0	OTC antihistamine; Pedia Care	FALSE	16	24	NaN	NaN	14	21	10	12	47	0	0	0	0	0	0	0	0	0	0	0	0	0	0	0	0	0	0	0
NT716	NT	Trio	nonv	1.75	6.912015883	FALSE	5.1	M	R	101	367	Y	N	Y	N	7	18	0	10	multivitamin; Omega 3 fish oil; Children's Benadryl, Claritin, or Allegra	FALSE	15	33	9	9	12	16	11	6	43	0	0	0	0	0	0	0	0	0	0	0	0	0	0	0	0	0	0	0
NT718	NT	Trio	nonv	2	6.786312447	FALSE	6.8	M	R	50	370	N	N	N	N	17	22	10	0	Advair; Flovent; Nasonex; cream; Benadryl	TRUE	38	50	NaN	18	0	15	0	26	62	0	0	0	0	0	0	0	0	0	0	0	0	0	0	0	0	0	0	0
NT719	NT	Trio	nonv	2.5	5.564591727	FALSE	7.3	F	R	178	381	N	Y	N	N	21	28	5	25	Multivitamin	FALSE	44	71	12	24	22	40	0	2	66	0	0	0	0	0	0	0	0	0	0	0	0	0	0	0	0	0	0	0
NT720	NT	Trio	nonv	1.125	7.957106263	TRUE	8.6	M	R	71	377	N	Y	Y	Y	20	24	10	10	Multivitamin; fish oil	FALSE	60	72	11	10	15	22	13	20	67	10.6125	5.2961	5.3164	12.046	6.045	6.001	14.0145	6.9223	7.0922	3.287	1.7073	1.5797	5.5305	2.4684	3.0622	1.6727	0.80211	0.87057	0.87564
NT724	NT	Trio	nonv	1.125	8.279133699	TRUE	6.4	M	R	162	372	N	N	N	N	22	16	15	0	Zyrtec; Nasonex spray	FALSE	29	48	10	17	21	14	0	0	55	8.5794	4.267	4.3124	8.384	4.1386	4.2453	12.7331	6.585	6.1481	1.8429	0.87026	0.97265	4.9343	2.3794	2.5549	1.3706	0.63305	0.7376	0.73327
NT726	NT	Trio	nonv	1	8.360049521	TRUE	8.1	F	R	95	370	Y	Y	N	Y	32	21	25	5	Albuterol inhaler; Steroid inhaler; Claritin	FALSE	29	53	9	17	27	39	20	16	49	8.4232	4.2797	4.1435	7.0451	3.5031	3.542	12.1314	6.1536	5.9777	2.2828	1.1389	1.1438	4.5998	2.2277	2.3721	1.5812	0.76208	0.8191	0.69811
NT728	NT	Trio	nonv	1.25	7.716546017	TRUE	10.8	M	R	107	365	Y	Y	Y	N	17	14	10	0	Strattera ; Flonase (nose spray); Daily vitamin; Melatonin; Claritin	TRUE	19	38	11	9	6	22	15	5	51	9.1187	4.4676	4.6511	9.7719	4.8879	4.884	14.1939	7.1228	7.0711	2.7115	1.3149	1.3966	6.2776	2.9793	3.2983	1.9265	0.93469	0.99176	0.95012
NT729	NT	Trio	nonv	1	7.758970923	TRUE	5.4	F	R	127	362	N	N	N	N	18	13	5	5	kids multivitamin	FALSE	14	20	NaN	17	8	5	0	20	47	8.2948	4.1929	4.1019	9.9679	5.0214	4.9465	13.1094	6.6196	6.4898	3.0201	1.5662	1.4538	4.7572	2.3368	2.4205	1.6919	0.80498	0.88687	0.70852
NT730	NT	Trio	nonv	1.125	8.340087706	TRUE	7.8	M	R	118	367	N	N	N	N	12	14	0	0	Claritin; Zantac; Miralax	FALSE	20	47	13	16	9	8	9	7	38	8.5254	4.2212	4.3042	9.6037	4.8593	4.7444	13.0864	6.5651	6.5213	2.9077	1.4658	1.4419	4.238	2.1337	2.1043	1.6915	0.82304	0.86849	0.81187
NT732	NT	Trio	nonv	1	7.987593982	TRUE	5.8	M	R	65	365	N	N	N	Y	24	17	5	10	multivitamin	FALSE	34	43	13	10	3	5	3	22	45	7.6025	3.7882	3.8143	8.88	4.436	4.444	13.3929	6.7204	6.6725	3.4429	1.7621	1.6808	5.0379	2.43	2.6079	1.7853	0.92275	0.86254	0.70947
NT733	NT	Trio	nonv	2.25	6.445533036	FALSE	5.8	M	R	98	370	N	N	N	N	14	16	0	5	advair; symbicort; singulair; albuterol; nasal inhaled steroid	FALSE	39	48	9	18	4	11	0	0	47	0	0	0	0	0	0	0	0	0	0	0	0	0	0	0	0	0	0	0
NT735	NT	Trio	nonv	1.25	7.207811224	FALSE	6.1	F	R	28	365	N	N	N	N	18	19	0	0	p.r.n. ibuprofen	FALSE	28	40	15	15	4	0	0	0	46	0	0	0	0	0	0	0	0	0	0	0	0	0	0	0	0	0	0	0
NT736	NT	Trio	nonv	1.5	8.291107773	TRUE	8	M	R	119	367	Y	Y	N	Y	30	22	30	10	fluoxetine; fish oil; multivitamin; MiraLax	TRUE	80	79	9	9	36	25	13	17	69	9.2417	4.5933	4.6485	12.0417	6.1345	5.9072	14.4429	7.3166	7.1263	2.7934	1.3567	1.4366	5.3245	2.6123	2.7122	1.776	0.97862	0.7974	0.93414
NT738	NT	Trio	nonv	1.75	6.878832565	FALSE	10.1	M	L	126	383	N	N	N	N	25	18	20	0	Nexium; albuterol inhaler; melatonin	TRUE	29	48	16	21	3	2	0	16	42	0	0	0	0	0	0	0	0	0	0	0	0	0	0	0	0	0	0	0
NT801	NT	Trio	nonv	1.5	7.297260249	FALSE	5.9	F	R	55	367	N	N	N	N	23	15	5	0	Protopic	FALSE	48	66	15	11	4	16	0	0	56	0	0	0	0	0	0	0	0	0	0	0	0	0	0	0	0	0	0	0
NT806	NT	Trio	nonv	1.75	6.530036516	FALSE	9.7	M	L	86	366	N	N	N	N	14	6	5	0	none	FALSE	38	40	12	9	2	0	0	0	47	0	0	0	0	0	0	0	0	0	0	0	0	0	0	0	0	0	0	0
NT822	TS	Prisma	vnav	3	7.663345708	FALSE	9.6	M	R	2103	2455	Y	Y	N	N	15	18	5	10	magnesium supplement	FALSE	44	59	11	9	39	31	15	2	72	0	0	0	0	0	0	0	0	0	0	0	0	0	0	0	0	0	0	0
NT824	TS	Prisma	vnav	1.625	9.920468338	TRUE	9.1	F	L	389	717	N	Y	N	N	7	0	0	0	none	FALSE	36	38	9	9	14	33	0	0	54	8.4732	4.1442	4.329	9.2941	4.6701	4.6241	14.3774	7.3898	6.9876	2.9005	1.4927	1.4078	5.1377	2.5431	2.5947	1.6878	0.80267	0.88515	0.82646
NT826	TS	Prisma	vnav	1	10.40883862	TRUE	6.1	F	R	739	1009	N	N	N	N	23	19	10	10	multivitamin; Benadryl	TRUE	69	44	9	14	7	8	0	0	57	7.7338	3.869	3.8648	9.0623	4.5777	4.4846	11.6784	5.8328	5.8455	3.0629	1.5191	1.5438	4.262	2.0985	2.1635	1.5452	0.7539	0.79131	0.64731
NT827	TS	Prisma	vnav	1.375	9.892071373	TRUE	8.7	M	R	400	666	Y	Y	N	N	19	20	20	15	methylphenidate ER (Concerta)	TRUE	26	36	23	25	17	12	0	0	36	10.3674	5.0286	5.3389	9.619	4.7855	4.8335	13.6831	6.8214	6.8617	2.8599	1.4102	1.4497	4.6597	2.1153	2.5445	1.7634	0.86024	0.90312	0.99226
NT831	TS	Prisma	vnav	3	7.207394292	FALSE	7.2	M	R	1488	1717	Y	Y	N	N	30	30	25	0	Benadryl	TRUE	73	78	13	17	33	38	18	20	67	0	0	0	0	0	0	0	0	0	0	0	0	0	0	0	0	0	0	0
NT835	TS	Prisma	vnav	1.375	9.012001245	TRUE	6.2	M	R	1201	NaN	Y		N		15	NaN	0	NaN	clonidine; ferrous sulfate	TRUE	36	NaN	16	NaN	21	NaN	0	NaN	48	8.4918	4.1355	4.3563	10.6381	5.274	5.3641	15.5119	7.7849	7.727	3.2451	1.6775	1.5676	5.339	2.5643	2.7747	1.6196	0.71846	0.90118	0.95079
NT837	TS	Prisma	vnav	1.25	9.686774836	TRUE	5.1	F	R	410	641	N	N	N	N	15	8	0	0	multivitamin	FALSE	45	46	17	19	8	7	0	0	39	7.684	3.7776	3.9064	10.0724	5.0433	5.0291	12.5182	6.226	6.2921	3.1292	1.5929	1.5363	4.4706	2.1341	2.3366	1.4836	0.78399	0.69965	0.90678
NT838	TS	Prisma	vnav	3	6.525416917	FALSE	7.7	M	L	394	647	Y	Y	N	N	34	7	35	5	5-hydroxytryptophan; multivitamin; fish oil	TRUE	46	46	12	13	24	11	5	1	51	0	0	0	0	0	0	0	0	0	0	0	0	0	0	0	0	0	0	0
NT843	TS	Prisma	vnav	1.5	9.910123257	TRUE	10.3	F	L	481	815	N	N	N	N	13	13	0	0	none	FALSE	31	51	9	27	5	8	0	0	55	7.863	3.903	3.96	9.3431	4.6854	4.6577	14.2195	7.072	7.1475	2.6018	1.2685	1.3333	4.6873	2.2815	2.4058	1.5364	0.77604	0.76036	0.83233
NT844	TS	Prisma	vnav	1.75	9.85621955	TRUE	10.7	M	L	899	1152	Y	Y	N	N	13	6	10	0	loratadine; multivitamin	FALSE	37	37	20	23	22	23	0	1	59	8.3896	4.2082	4.1815	8.221	4.0634	4.1576	11.9604	6.003	5.9574	2.8532	1.3894	1.4639	4.6583	2.4128	2.2455	1.6445	0.79553	0.84894	0.65357
NT854	TS	Prisma	vnav	1.5	8.944059457	TRUE	7.4	M	L	899	NaN	N		N		19	NaN	0	NaN	Claritin	FALSE	53	NaN	14	NaN	38	NaN	0	NaN	47	7.3428	3.5483	3.7945	9.2121	4.6367	4.5755	12.666	6.2445	6.4215	2.8731	1.4196	1.4535	4.105	2.0043	2.1007	1.3338	0.67122	0.66257	0.71047
NT872	TS	Prisma	vnav	1.375	8.811069576	TRUE	8.2	M	R	1540	1825	N	N	N	N	14	25	0	0	none	FALSE	43	45	19	9	8	0	0	0	44	8.2018	4.0499	4.1519	9.2895	4.656	4.6334	13.8107	6.9685	6.8423	2.4823	1.2279	1.2544	5.6445	2.7085	2.9361	1.7071	0.79704	0.91001	0.74017
NT873	TS	Prisma	vnav	1	10.49497847	TRUE	8.8	F	R	486	684	Y	Y	N	N	9	4	10	0	methylphenidate; Concerta	TRUE	16	16	22	22	19	25	0	0	59	8.49	4.2458	4.2442	10.6571	5.3667	5.2904	14.0223	6.9768	7.0455	2.9928	1.5429	1.4498	5.6074	2.8763	2.7311	1.9657	1.0698	0.89585	0.77986
NT878	TS	Prisma	vnav	1.625	9.481385408	TRUE	6.6	M	R	1519	1740	Y	Y	N	Y	30	32	25	35	Metadate; Zyrtec; Singulair; albuterol	TRUE	40	79	9	15	36	25	10	20	48	8.2541	4.1284	4.1257	8.7574	4.3549	4.4025	12.5523	6.3266	6.2258	2.7905	1.4015	1.389	4.3478	2.1055	2.2423	1.5361	0.78219	0.75388	0.7525
NT880	TS	Prisma	vnav	1.375	NaN	TRUE	9.8	M	R	2421	2629	Y	Y	N	N	22	20	0	20	Zyrtec; Flonase nasal spray	FALSE	40	50	14	15	35	12	10	8	48	8.8961	4.3305	4.5656	11.7428	5.9217	5.8212	15.2587	7.7499	7.5089	3.1023	1.5804	1.5219	6.924	3.4659	3.4581	1.7492	0.91703	0.83215	1.0468
NT881	TS	Prisma	vnav	1.625	9.212839768	TRUE	8.5	M	R	1642	1935	Y	Y	N	N	24	23	30	20	guanfacine; montelukast; ferrous sulfate	FALSE	56	63	10	9	16	38	0	18	49	8.3241	4.2364	4.0877	10.3314	5.2145	5.1169	12.8425	6.4486	6.3939	2.6851	1.3843	1.3008	5.0034	2.3672	2.6362	1.7527	0.82722	0.92544	0.98157
NT888	TS	Prisma	vnav	2.5	8.415766802	TRUE	7.7	M	R	1052	1344	Y		N		22	NaN	30	NaN	risperidone; Lexapro; Claritin; gummy vitamin	FALSE	53	NaN	23	NaN	39	NaN	8	NaN	72	8.6224	4.2272	4.3953	10.7407	5.3982	5.3425	13.2164	6.5803	6.6361	3.0498	1.5025	1.5473	5.2428	2.5874	2.6554	1.5787	0.81213	0.76658	0.81763
NT889	TS	Prisma	vnav	1.25	10.36425429	TRUE	10.9	M	R	1919	2256	Y	N	N	N	11	4	0	0	none	FALSE	16	16	17	9	4	11	0	0	41	11.0828	5.5967	5.4861	11.1874	5.6224	5.565	15.3646	7.7894	7.5751	3.2608	1.657	1.6038	5.7782	2.8855	2.8927	1.9253	0.94379	0.9815	0.9275
NT890	TS	Prisma	vnav	2.25	8.335646199	TRUE	6.8	M	R	1653	1979	Y		Y		26	NaN	30	NaN	melatonin	TRUE	68	NaN	24	NaN	39	NaN	11	NaN	90	7.467	3.694	3.7731	9.9714	5.0272	4.9442	14.1361	7.2766	6.8596	3.0842	1.5459	1.5383	4.2269	2.0378	2.1892	1.5191	0.73649	0.78257	0.78871
NT904	TS	Prisma	vnav	1.5	10.02448135	TRUE	11	M	R	1766	NaN	N		N		29	NaN	5	NaN	Zyrtec	FALSE	54	NaN	26	NaN	8	NaN	0	NaN	43	7.9184	3.932	3.9864	10.1603	5.1342	5.0261	13.6115	6.803	6.8085	2.6003	1.3199	1.2804	5.5225	2.7187	2.8038	1.6759	0.84781	0.82807	0.66388
NT905	TS	Prisma	vnav	1.625	10.10147717	TRUE	9.1	F	R	515	725	N		Y		7	NaN	10	NaN	Claritin; Afrin; melatonin	TRUE	34	NaN	18	NaN	1	NaN	19	NaN	69	6.512	3.2307	3.2813	10.13	5.1318	4.9981	12.5521	6.4484	6.1037	2.7184	1.3541	1.3642	4.2934	2.086	2.2074	1.5384	0.7804	0.758	0.97188
NT909	TS	Prisma	vnav	1.375	8.699802436	TRUE	6.5	M	R	1075	NaN	Y		N		24	NaN	30	NaN	Allegra; albuterol	FALSE	76	NaN	21	NaN	46	NaN	0	NaN	51	6.6235	3.2716	3.3518	9.3337	4.6924	4.6413	11.6346	5.8388	5.7959	2.5678	1.3212	1.2466	4.949	2.4156	2.5334	1.6559	0.88152	0.77435	0.72388
NT910	TS	Prisma	vnav	1.5	9.362918888	TRUE	6.5	M	R	1090	NaN	Y		Y		25	NaN	40	NaN	Allegra; albuterol	FALSE	80	NaN	9	NaN	43	NaN	26	NaN	66	6.4356	3.193	3.2425	9.3064	4.6462	4.6602	11.0253	5.4851	5.5402	2.5013	1.3242	1.1771	4.6933	2.3545	2.3389	1.6457	0.84655	0.79913	0.81028
NT911	TS	Prisma	vnav	2	NaN	TRUE	5.9	F	R	571	NaN	Y		N		22	NaN	0	NaN	multivitamin	FALSE	39	NaN	15	NaN	35	NaN	16	NaN	82	9.4348	4.6116	4.8232	10.3815	5.2565	5.125	13.9672	7.1531	6.814	3.4264	1.716	1.7104	4.1883	1.9883	2.2	2.0733	1.0109	1.0624	0.87067
NT913	TS	Prisma	vnav	3	7.217552812	FALSE	9.9	F	R	2194	2351	Y		Y		33	NaN	35	NaN	Focalin	FALSE	38	NaN	19	NaN	NaN	NaN	20	NaN	99	0	0	0	0	0	0	0	0	0	0	0	0	0	0	0	0	0	0	0
NT916	TS	Prisma	vnav	1.25	NaN	TRUE	8.5	M	R	2060	NaN	N		N		18	NaN	5	NaN	none	FALSE	53	NaN	11	NaN	6	NaN	2	NaN	43	8.2969	4.0833	4.2136	9.5866	4.8102	4.7763	12.808	6.4059	6.4021	2.8114	1.3598	1.4516	5.0029	2.2947	2.7082	1.7715	0.91811	0.85336	0.70997
NT839_1Y	TS	Prisma	vnav	0	NaN	TRUE	9.8	M	R	1770	NaN	Y		N		22	NaN	5	NaN		FALSE	NaN	NaN	NaN	NaN	NaN	NaN	NaN	NaN	NaN	8.5189	4.3419	4.177	10.6173	5.379	5.2383	13.3805	6.9062	6.4743	2.8782	1.4796	1.3986	6.1673	3.0931	3.0742	2.0288	1.0567	0.97202	0.7814
CTS101_vc39498	TS	Trio	nonv	1.875	10.23207277	TRUE	8.8	M	R	NaN	NaN	Y		N		13	NaN	0	NaN		TRUE	15	NaN	NaN	NaN	NaN	NaN	NaN	NaN	NaN	9.1169	4.5494	4.5675	9.6762	4.8197	4.8565	14.192	7.2459	6.9462	2.8749	1.442	1.433	5.4541	2.6787	2.7754	1.9153	0.91955	0.9957	0.94821
CTS104_vc39504	TS	Trio	nonv	1.25	10.70982889	TRUE	9.7	M	R	NaN	NaN	N		N		7	NaN	0	NaN		FALSE	17	NaN	NaN	NaN	NaN	NaN	NaN	NaN	NaN	8.4595	4.219	4.2405	9.2446	4.6235	4.6211	12.8581	6.4245	6.4336	2.8036	1.4245	1.379	4.3557	2.2044	2.1513	1.7356	0.85869	0.87689	0.7404
CTS111_vc39720	TS	Trio	nonv	2.5	8.996599903	TRUE	8.5	M	R	NaN	NaN	Y		Y		26	NaN	35	NaN		TRUE	26	NaN	NaN	NaN	NaN	NaN	NaN	NaN	NaN	6.943	3.4524	3.4906	9.4218	4.7146	4.7072	13.3339	6.7741	6.5597	2.0735	1.0382	1.0353	4.1544	2.0271	2.1273	0.7269	0.39502	0.33188	0.72103
CTS112_vc39738	TS	Trio	nonv	1.75	8.642920271	TRUE	7.8	M	R	NaN	NaN	N		N		10	NaN	10	NaN		FALSE	19	NaN	NaN	NaN	NaN	NaN	NaN	NaN	NaN	8.6477	4.2095	4.4381	9.1841	4.6783	4.5058	11.5579	5.6727	5.8852	2.6096	1.3416	1.268	4.0571	1.9083	2.1489	1.2331	0.55103	0.68206	0.80872
CTS133_vc39998	TS	Trio	nonv	1.125	10.97823824	TRUE	9.3	M	R	NaN	NaN	N		N		19	NaN	5	NaN		FALSE	16	NaN	NaN	NaN	NaN	NaN	NaN	NaN	NaN	8.2982	4.23	4.0682	10.0527	5.0044	5.0483	13.3308	6.6685	6.6623	2.6765	1.3705	1.3061	5.3796	2.6546	2.725	1.676	0.80029	0.87568	0.95344
CTS210_vc39888	TS	Trio	nonv	1.25	8.693872817	TRUE	7.6	F	R	NaN	NaN	N		N		18	NaN	5	NaN		FALSE	12	NaN	NaN	NaN	NaN	NaN	NaN	NaN	NaN	7.6311	3.6377	3.9934	6.9366	3.5444	3.3923	11.761	5.9804	5.7806	1.953	1.0855	0.86749	3.3609	1.729	1.6319	0.73498	0.35117	0.38381	0.36619
TS_M12_vc30377	TS	Trio	nonv	1.625	9.353515989	TRUE	8.2	F	R	NaN	NaN	N(Unknown)		N(Unknown)		23	NaN	NaN	NaN		False(Unknown)	NaN	NaN	NaN	NaN	NaN	NaN	NaN	NaN	NaN	8.1771	3.9232	4.2539	10.1292	5.0313	5.0979	12.8466	6.5501	6.2966	2.5426	1.2355	1.307	4.0968	1.9534	2.1434	1.4812	0.76964	0.71158	0.87938
TS_M28_vc32077	TS	Trio	nonv	2.125	8.462633711	TRUE	7.3	M	R	NaN	NaN	N(Unknown)		N(Unknown)		27	NaN	NaN	NaN		False(Unknown)	NaN	NaN	NaN	NaN	NaN	NaN	NaN	NaN	NaN	9.2802	4.7397	4.5406	11.1003	5.6049	5.4954	13.8896	6.9828	6.9068	3.0963	1.6377	1.4586	4.8987	2.3769	2.5218	1.7321	0.87645	0.85565	0.91483
TS_M30_vc32644	TS	Trio	nonv	2.375	9.365588034	TRUE	8.9	M	R	NaN	NaN	N(Unknown)		N(Unknown)		20	NaN	NaN	NaN		False(Unknown)	NaN	NaN	NaN	NaN	NaN	NaN	NaN	NaN	NaN	7.6654	3.8364	3.829	9.5849	4.9626	4.6223	12.3206	5.9318	6.3888	2.7801	1.3226	1.4575	4.6015	2.2208	2.3806	1.4533	0.68968	0.76366	0.67817
TS_UM15_vc31780	TS	Trio	nonv	2.25	8.591689902	TRUE	7.9	M	R	NaN	NaN	N(Unknown)		N(Unknown)		16	NaN	NaN	NaN		False(Unknown)	NaN	NaN	NaN	NaN	NaN	NaN	NaN	NaN	NaN	8.5732	4.379	4.1941	9.1288	4.5064	4.6224	13.6773	6.9664	6.7109	2.9369	1.3569	1.58	5.0472	2.4941	2.553	1.0098	0.46232	0.54748	0.65941
CTS122_vc39943	TS	Trio	nonv	0	NaN	TRUE	10.8	M	R	NaN	NaN	Y		Y		24	NaN	20	NaN		TRUE	21	NaN	NaN	NaN	NaN	NaN	NaN	NaN	NaN	7.1615	3.6021	3.5594	8.3809	4.2265	4.1544	13.9058	7.0956	6.8102	2.4681	1.2185	1.2496	5.3431	2.574	2.769	1.7886	0.86717	0.92147	0.72678
NEWT032	HC	Prisma	vnav	1.25	10.05510706	TRUE	10.3	M	R	NaN	NaN	N(Unknown)		N(Unknown)		NaN	NaN	NaN	NaN		False(Unknown)	NaN	NaN	NaN	NaN	NaN	NaN	NaN	NaN	NaN	8.2522	4.1269	4.1252	10.4716	5.2078	5.2638	15.2398	7.7367	7.5031	2.8659	1.448	1.4179	6.2987	3.1477	3.151	1.9635	0.94985	1.0136	0.8809
NEWT037	HC	Prisma	vnav	1.25	8.705370774	TRUE	8.5	M	R(Unknown)	NaN	NaN	N(Unknown)		N(Unknown)		NaN	NaN	NaN	NaN		False(Unknown)	NaN	NaN	NaN	NaN	NaN	NaN	NaN	NaN	NaN	8.1127	3.9542	4.1584	9.9468	5.0366	4.9103	13.6371	6.7686	6.8685	3.1109	1.5596	1.5513	5.0063	2.5317	2.4745	1.7941	0.85317	0.9409	0.95528
NEWT038	HC	Prisma	vnav	1.25	8.88892368	TRUE	8.3	M	R	NaN	NaN	N(Unknown)		N(Unknown)		NaN	NaN	NaN	NaN		False(Unknown)	NaN	NaN	NaN	NaN	NaN	NaN	NaN	NaN	NaN	8.6007	4.2044	4.3963	8.7437	4.4641	4.2795	14.8276	7.3607	7.4669	2.917	1.4605	1.4565	5.1077	2.5492	2.5585	1.8298	0.90345	0.92632	0.86342
NEWT041	HC	Prisma	vnav	1.25	9.419031629	TRUE	5.2	M	R	NaN	NaN	N(Unknown)		N(Unknown)		NaN	NaN	NaN	NaN		False(Unknown)	NaN	NaN	NaN	NaN	NaN	NaN	NaN	NaN	NaN	8.1742	4.0904	4.0838	9.5752	4.8492	4.726	12.5873	6.2118	6.3755	3.1033	1.5745	1.5288	4.411	2.1471	2.2639	1.8783	0.96228	0.91599	0.81559
NEWT060	HC	Prisma	vnav	1.375	9.569081585	TRUE	10.1	M	R	NaN	NaN	N(Unknown)		N(Unknown)		NaN	NaN	NaN	NaN		False(Unknown)	NaN	NaN	NaN	NaN	NaN	NaN	NaN	NaN	NaN	8.4276	4.2071	4.2205	9.5037	4.7108	4.7929	13.974	7.1102	6.8638	2.5762	1.3149	1.2613	5.6461	2.7649	2.8812	1.8412	0.87746	0.96378	0.70984
NEWT062	HC	Prisma	vnav	1	10.2058409	TRUE	7	F	R	NaN	NaN	N(Unknown)		N(Unknown)		NaN	NaN	NaN	NaN		False(Unknown)	NaN	NaN	NaN	NaN	NaN	NaN	NaN	NaN	NaN	8.6186	4.3386	4.28	8.1142	4.0434	4.0708	11.8442	5.9149	5.9293	2.5351	1.3053	1.2298	4.6425	2.3345	2.308	1.2904	0.65735	0.633	0.85212
NT845	HC	Prisma	vnav	1	10.30333098	TRUE	6.2	F	R	NaN	NaN	N	N	N	N	0	0	0	0	none	FALSE	NaN	NaN	NaN	NaN	4	1	0	0	43	8.9477	4.3604	4.5873	8.4328	4.2788	4.154	12.6995	6.3852	6.3143	2.9469	1.4575	1.4894	4.403	2.2184	2.1846	1.5724	0.73334	0.83902	0.85817
NT847	HC	Prisma	vnav	1	10.31960648	TRUE	7	M	R	NaN	NaN	N	N	N	N	0	0	0	0	multivitamin; loratadine	FALSE	NaN	NaN	NaN	NaN	0	0	0	0	44	9.2744	4.5691	4.7053	12.2098	6.1725	6.0373	17.0824	8.4971	8.5854	3.1046	1.6227	1.4819	6.074	3.032	3.042	1.9263	0.95209	0.97417	1.3596
NT850	HC	Prisma	vnav	1.125	10.36700144	TRUE	9.2	M	L	NaN	NaN	N	N	N	N	0	0	0	0	none	FALSE	NaN	NaN	NaN	NaN	0	1	0	0	40	7.5031	3.6618	3.8413	9.7131	4.8275	4.8856	13.7438	7.03	6.7138	2.8687	1.4268	1.4419	4.4258	2.1911	2.2348	1.7498	0.87375	0.87601	0.82471
NT853	HC	Prisma	vnav	1.75	8.78566964	TRUE	6.1	M	R	NaN	NaN	N	N	N	N	0	0	0	0	multivitamin	FALSE	NaN	NaN	NaN	NaN	3	8	0	0	38	9.873	4.9035	4.9695	8.4379	4.3733	4.0646	14.6822	7.2042	7.478	3.1368	1.589	1.5478	4.7886	2.3095	2.4791	1.4846	0.56051	0.92411	0.76475
NT855	HC	Prisma	vnav	2	8.650637229	TRUE	7	M	R	NaN	NaN	N	N	N	N	0	4	0	0	montelukast; Zyrtec; multivitamin	FALSE	NaN	12	NaN	NaN	5	16	0	9	45	9.0549	4.4745	4.5804	10.255	5.153	5.102	13.8242	6.9478	6.8764	3.0041	1.5205	1.4835	4.78	2.4478	2.3321	1.5887	0.79352	0.79517	0.79024
NT856	HC	Prisma	vnav	1.875	8.895148733	TRUE	6.5	M	R	NaN	NaN	N	N	N	N	0	0	0	0	none	FALSE	NaN	NaN	NaN	NaN	10	13	0	0	49	9.2584	4.4309	4.8275	9.6462	4.8061	4.8402	13.066	6.4723	6.5937	3.0756	1.5743	1.5013	3.9114	1.7674	2.144	1.445	0.70901	0.73598	0.68522
NT857	HC	Prisma	vnav	1.625	9.371626087	TRUE	9	M	R	NaN	NaN	N	N	N	N	0	0	0	0	none	FALSE	NaN	NaN	NaN	NaN	2	7	0	0	48	7.9685	3.9524	4.0162	10.3043	5.2506	5.0537	12.9024	6.5271	6.3753	3.1328	1.5816	1.5512	3.9727	1.7449	2.2279	1.3364	0.58842	0.74798	0.73864
NT858	HC	Prisma	vnav	1.5	9.120134136	TRUE	6.6	M	R	NaN	NaN	N	N	N	N	0	0	0	0	none	FALSE	NaN	NaN	NaN	NaN	5	17	0	0	49	7.9685	3.9524	4.0162	10.3051	5.2506	5.0545	12.9024	6.5271	6.3753	3.132	1.5808	1.5512	3.9727	1.7449	2.2279	1.3364	0.58842	0.74798	0.73864
NT859	HC	Prisma	vnav	1.25	10.93635642	TRUE	7.6	M	R	NaN	NaN	N	N	N	N	NaN	0	NaN	0	none	FALSE	NaN	NaN	NaN	NaN	6	9	0	0	48	8.0881	4.0276	4.0604	9.4033	4.8052	4.5981	13.3074	6.8135	6.4939	3.0172	1.5512	1.466	5.7798	2.8434	2.9364	1.6161	0.83069	0.78536	1.0339
NT865	HC	Prisma	vnav	1.625	9.195739197	TRUE	9.3	M	R	NaN	NaN	Y	Y	N	N	0	0	0	0	none	FALSE	NaN	NaN	NaN	NaN	36	41	0	0	54	7.8289	4.0114	3.8175	9.9645	4.9583	5.0061	12.9101	6.4205	6.4896	2.5426	1.2637	1.2789	4.4132	2.1606	2.2526	1.5352	0.78356	0.75168	0.67333
NT875	HC	Prisma	vnav	1	9.795352943	TRUE	10	M	R	NaN	NaN	Y	Y	N	N	0	0	0	0	Adderall XR; guanfacine; melatonin; Zyrtec	TRUE	NaN	NaN	NaN	NaN	22	29	0	0	50	8.255	4.1537	4.1013	9.3333	4.6568	4.6765	12.8725	6.6392	6.2334	3.0516	1.5111	1.5405	4.3704	2.137	2.2334	1.8375	0.97194	0.86559	0.74614
NT884	HC	Prisma	vnav	1.25	10.07130733	TRUE	8.2	F	R	NaN	NaN	Y	Y	N	N	0	0	0	0	Zyrtec; Concerta; methylphenidate	TRUE	NaN	NaN	NaN	NaN	27	38	0	0	63	9.6539	4.7319	4.922	9.8218	4.9067	4.9151	13.6739	6.868	6.8059	2.7852	1.4187	1.3665	4.9772	2.4535	2.5237	1.8233	0.93351	0.88982	0.92508
NT887	HC	Prisma	vnav	1.125	10.55618348	TRUE	10.7	M	R	NaN	NaN	Y	N	N	N	0	0	0	0	Vyvanse	TRUE	NaN	NaN	NaN	NaN	18	12	0	1	48	9.6542	4.8285	4.8257	11.4222	5.7879	5.6343	13.9625	6.965	6.9975	3.1833	1.6396	1.5437	5.5073	2.8107	2.6965	2.1625	1.0133	1.1492	1.0971
NT891	HC	Prisma	vnav	1.125	11.12972319	TRUE	9.2	F	R	NaN	NaN	Y	Y	N	N	0	0	0	0	melatonin; multivitamin	TRUE	NaN	NaN	NaN	NaN	14	16	0	0	42	9.0655	4.4617	4.6038	8.4245	4.1341	4.2904	13.9443	7.0083	6.936	2.8302	1.4029	1.4273	4.4388	2.2004	2.2385	1.7116	0.87427	0.83735	0.813
NT892	HC	Prisma	vnav	1.375	9.325038931	TRUE	6.7	M	R	NaN	NaN	Y	Y	N	N	0	0	0	0	none	FALSE	NaN	NaN	NaN	NaN	18	20	0	0	56	9.085	4.4766	4.6084	11.0434	5.4335	5.6099	14.8899	7.4842	7.4057	2.9558	1.4941	1.4617	4.37	2.2422	2.1278	1.8775	0.98446	0.89305	0.96181
NT893	HC	Prisma	vnav	1.25	10.2395532	TRUE	8.9	M	R	NaN	NaN	Y		N		0	NaN	0	NaN	methylphenidate	TRUE	NaN	NaN	NaN	NaN	30	NaN	0	NaN	51	8.5963	4.2512	4.3451	8.8795	4.5186	4.3609	14.6506	7.418	7.2326	2.7235	1.4213	1.3022	5.1233	2.4771	2.6462	1.8906	0.88732	1.0033	0.70118
NT895	HC	Prisma	vnav	1	10.26068111	TRUE	6.1	F	L	NaN	NaN	Y		N		0	NaN	0	NaN	dexmethylphenidate ER; multivitamin; melatonin; omega-3	TRUE	NaN	NaN	NaN	NaN	18	NaN	0	NaN	58	9.1302	4.3615	4.7687	10.5909	5.3358	5.2551	13.8301	7.0533	6.7768	3.3034	1.6165	1.687	5.1336	2.5067	2.6269	1.7332	0.8427	0.89047	1.1693
NT898	HC	Prisma	vnav	1.625	9.609569668	TRUE	8.3	M	R	NaN	NaN	Y		N		0	NaN	0	NaN	Concerta	TRUE	NaN	NaN	NaN	NaN	48	NaN	20	NaN	72	9.2454	4.5936	4.6518	11.8318	5.9855	5.8463	14.5239	7.3578	7.1661	3.35	1.6992	1.6508	5.9725	2.9839	2.9886	1.7966	0.84056	0.95608	0.98312
NT902	HC	Prisma	vnav	1.5	10.39523889	TRUE	10.9	M	R	NaN	NaN	Y		N		0	NaN	0	NaN	Concerta; melatonin	TRUE	NaN	NaN	NaN	NaN	10	NaN	0	NaN	60	7.429	3.7362	3.6929	9.7758	4.8384	4.9374	14.5442	7.4199	7.1244	2.5174	1.252	1.2654	5.9814	2.8973	3.084	2.0246	1.0073	1.0173	0.89658
NEWT024	HC	Prisma	vnav	1.125	9.582317046	TRUE	9.5	F	R	NaN	NaN	N(Unknown)		N(Unknown)		NaN	NaN	NaN	NaN		False(Unknown)	NaN	NaN	NaN	NaN	NaN	NaN	NaN	NaN	NaN	7.3804	3.6507	3.7297	9.1209	4.5345	4.5864	11.5008	5.843	5.6578	2.404	1.2504	1.1535	4.2133	2.071	2.1423	1.4016	0.69187	0.70977	0.67891
NEWT028	HC	Prisma	vnav	1.5	9.193424367	TRUE	9.5	F	R	NaN	NaN	N(Unknown)		N(Unknown)		NaN	NaN	NaN	NaN		False(Unknown)	NaN	NaN	NaN	NaN	NaN	NaN	NaN	NaN	NaN	9.3779	4.704	4.6739	10.3546	5.2292	5.1254	12.7525	6.5421	6.2103	3.2263	1.5778	1.6485	4.8289	2.5006	2.3283	1.951	0.95781	0.99317	0.91266
MSCPI05_42975	HC	Prisma	vnav	0	NaN	TRUE	9.2	M	R	NaN	NaN	N		N		NaN	NaN	NaN	NaN		FALSE	NaN	NaN	NaN	NaN	NaN	NaN	NaN	NaN	NaN	9.298	4.6269	4.6711	9.7306	4.9289	4.8018	15.1886	7.6205	7.5682	3.2901	1.6469	1.6433	4.7247	2.6436	2.0811	2.1643	1.1186	1.0456	0.99785
MSCPI08_45294	HC	Prisma	vnav	0	NaN	TRUE	9.9	M	R	NaN	NaN	N		N		NaN	NaN	NaN	NaN		FALSE	NaN	NaN	NaN	NaN	NaN	NaN	NaN	NaN	NaN	8.3531	4.1295	4.2236	10.1373	5.0967	5.0406	14.7251	7.4041	7.3211	2.9419	1.4974	1.4445	5.1501	2.5972	2.5529	1.8467	0.91188	0.93479	0.87632
MSCPI11_46082	HC	Prisma	vnav	0	NaN	TRUE	9.2	M	R	NaN	NaN	N		N		NaN	NaN	NaN	NaN		FALSE	NaN	NaN	NaN	NaN	NaN	NaN	NaN	NaN	NaN	8.9422	4.4487	4.4935	9.4871	4.7476	4.7395	13.5212	6.7101	6.8111	2.8365	1.4753	1.3612	4.7199	2.4174	2.3025	2.017	0.99792	1.0191	0.71606
CTS201_vc39947	HC	Trio	nonv	1.25	11.21010493	TRUE	8.7	M	R	NaN	NaN	N		N		NaN	NaN	NaN	NaN		FALSE	NaN	NaN	NaN	NaN	NaN	NaN	NaN	NaN	NaN	8.8655	4.5694	4.296	10.0966	5.0676	5.029	13.9138	7.0859	6.8279	2.9289	1.4961	1.4328	5.8379	2.9408	2.8971	1.8329	0.94463	0.88824	1.018
CTS208_vc40033	HC	Trio	nonv	1.5	11.10681407	TRUE	6.8	M	R	NaN	NaN	N		N		NaN	NaN	NaN	NaN		FALSE	NaN	NaN	NaN	NaN	NaN	NaN	NaN	NaN	NaN	7.8824	3.9083	3.9741	10.2287	5.0803	5.1484	13.1077	6.697	6.4107	2.4536	1.2283	1.2253	5.5065	2.6929	2.8136	1.6256	0.83833	0.78728	0.87385
CTS231_vc40057	HC	Trio	nonv	1.625	11.2045651	TRUE	8	F	R	NaN	NaN	N		N		NaN	NaN	NaN	NaN		FALSE	NaN	NaN	NaN	NaN	NaN	NaN	NaN	NaN	NaN	7.5087	3.586	3.9227	7.9977	4.0148	3.9829	12.6963	6.3901	6.3062	2.4147	1.2092	1.2055	5.0361	2.5629	2.4732	1.5585	0.74173	0.81679	0.93942
CTS235_vc40122	HC	Trio	nonv	2.25	10.36042826	TRUE	7	F	R	NaN	NaN	N		N		NaN	NaN	NaN	NaN		FALSE	NaN	NaN	NaN	NaN	NaN	NaN	NaN	NaN	NaN	7.5717	3.6981	3.8737	9.9225	4.9664	4.9561	13.7718	6.98	6.7918	2.7455	1.4085	1.337	5.0329	2.4746	2.5583	1.393	0.64266	0.75039	0.75334
TR106	HC	Trio	nonv	1.75	7.054857344	FALSE	8.8	M	R	NaN	NaN	N(Unknown)		N(Unknown)		NaN	NaN	NaN	NaN		False(Unknown)	NaN	NaN	NaN	NaN	NaN	NaN	NaN	NaN	NaN	0	0	0	0	0	0	0	0	0	0	0	0	0	0	0	0	0	0	0
TR383	HC	Trio	nonv	1.5	10.98892235	TRUE	8.7	M	R	NaN	NaN	N(Unknown)		N(Unknown)		NaN	NaN	NaN	NaN		False(Unknown)	NaN	NaN	NaN	NaN	NaN	NaN	NaN	NaN	NaN	9.1432	4.5401	4.6031	9.9233	5.0095	4.9138	13.7954	6.8118	6.9835	2.7942	1.3943	1.4	4.9237	2.3111	2.6125	1.6142	0.82919	0.78503	0.76214
TR474	HC	Trio	nonv	1.875	10.98892235	TRUE	10.1	M	L	NaN	NaN	N(Unknown)		N(Unknown)		NaN	NaN	NaN	NaN		False(Unknown)	NaN	NaN	NaN	NaN	NaN	NaN	NaN	NaN	NaN	8.3706	4.1841	4.1866	10.5808	5.171	5.4098	13.7207	7.0113	6.7094	3.0306	1.5292	1.5015	5.6173	2.8348	2.7825	1.4914	0.72382	0.76754	0.89532
TRACK18	HC	Trio	nonv	1	9.079598583	TRUE	7	M	R	NaN	NaN	N(Unknown)		N(Unknown)		NaN	NaN	NaN	NaN		False(Unknown)	NaN	NaN	NaN	NaN	NaN	NaN	NaN	NaN	NaN	7.8781	3.9033	3.9748	9.2435	4.5604	4.6831	12.7728	6.4386	6.3342	2.9417	1.49	1.4516	4.6375	2.2636	2.3739	1.8081	0.89362	0.91451	0.82353
TRACK19	HC	Trio	nonv	1	9.361271436	TRUE	7.8	F	R	NaN	NaN	N(Unknown)		N(Unknown)		NaN	NaN	NaN	NaN		False(Unknown)	NaN	NaN	NaN	NaN	NaN	NaN	NaN	NaN	NaN	8.8524	4.3342	4.5182	10.3119	5.2068	5.1051	12.916	6.4816	6.4344	3.2283	1.6564	1.5719	4.1881	2.0934	2.0947	1.5111	0.75088	0.76019	0.95632
TRACK30	HC	Trio	nonv	1.125	9.659604912	TRUE	6.6	M	R	NaN	NaN	N(Unknown)		N(Unknown)		NaN	NaN	NaN	NaN		False(Unknown)	NaN	NaN	NaN	NaN	NaN	NaN	NaN	NaN	NaN	8.1701	3.8711	4.299	9.7232	4.9632	4.76	15.1945	7.6142	7.5803	3.7009	1.881	1.8199	5.8309	2.9606	2.8703	1.7092	0.85088	0.85832	0.85006
TRACK46	HC	Trio	nonv	1.375	9.166942132	TRUE	6	F	R	NaN	NaN	N(Unknown)		N(Unknown)		NaN	NaN	NaN	NaN		False(Unknown)	NaN	NaN	NaN	NaN	NaN	NaN	NaN	NaN	NaN	7.1074	3.571	3.5364	7.7431	3.8948	3.8483	11.602	5.7369	5.8652	2.3188	1.1943	1.1245	4.0139	1.9946	2.0193	1.5381	0.7654	0.77272	0.77604
[truncated: 46 more columns]
